# Supplementary material for: The Distribution of the Genotypes of ABCB1 and CES1 Polymorphisms in Kazakhstani Patients with Atrial Fibrillation Treated with DOAC
Source: Genes (Basel). 2023 May 29;14(6):1192. doi: 10.3390/genes14061192 (PMC10298263; doi:10.3390/genes14061192)
Supplement: Supplementary file 1 [file genes-14-01192-s001.zip]

Archive with 1 entries (1 files):
- genes-2389307-supplementary.xlsx
