# Supplementary material for: The Distribution of the Genotypes of ABCB1 and CES1 Polymorphisms in Kazakhstani Patients with Atrial Fibrillation Treated with DOAC
Source: Genes (Basel). 2023 May 29;14(6):1192. doi: 10.3390/genes14061192 (PMC10298263; doi:10.3390/genes14061192)
Supplement: Supplementary file 1 [file genes-14-01192-s001.zip › genes-2389307-supplementary.xlsx]

## Sheet: Table S1
Table S1. Association analysis of SNP genotypes in AF groups (adjusted for age and BMI)
Gene, SNP	Model	Genotype	Female, No. (%)	Male, No. (%)	OR (95% CI)	p-Value
ABCB1 rs4148738	Codominant	T/T	20 (33.3%)	33 (36.7%)	1.00	0.59
		C/T	29 (48.3%)	36 (40%)	0.95 (0.43-2.09)
		C/C	11 (18.3%)	21 (23.3%)	1.51 (0.57-4.00)
	Dominant	T/T	20 (33.3%)	33 (36.7%)	1.00	0.8
		C/T-C/C	40 (66.7%)	57 (63.3%)	1.10 (0.53-2.30)
	Recessive	T/T-C/T	49 (81.7%)	69 (76.7%)	1.00	0.31
		C/C	11 (18.3%)	21 (23.3%)	1.56 (0.66-3.68)
	Overdominant	T/T-C/C	31 (51.7%)	54 (60%)	1.00	0.55
		C/T	29 (48.3%)	36 (40%)	0.81 (0.40-1.62)
	Log-additive	---	---	---	1.19 (0.74-1.92)	0.46
ABCB1 rs1045642	Codominant	G/G	17 (28.3%)	29 (32.2%)	1.00	0.5
		A/G	32 (53.3%)	39 (43.3%)	0.87 (0.39-1.93)
		A/A	11 (18.3%)	22 (24.4%)	1.48 (0.55-3.99)
	Dominant	G/G	17 (28.3%)	29 (32.2%)	1.00	0.96
		A/G-A/A	43 (71.7%)	61 (67.8%)	1.02 (0.48-2.17)
	Recessive	G/G-A/G	49 (81.7%)	68 (75.6%)	1.00	0.26
		A/A	11 (18.3%)	22 (24.4%)	1.62 (0.69-3.79)
	Overdominant	G/G-A/A	28 (46.7%)	51 (56.7%)	1.00	0.38
		A/G	32 (53.3%)	39 (43.3%)	0.74 (0.37-1.46)
	Log-additive	---	---	---	1.18 (0.73-1.92)	0.49
ABCB1 rs2032582	Codominant	C/C	19 (31.7%)	34 (37.8%)	1.00	0.5
		C/A	24 (40%)	28 (31.1%)	0.74 (0.33-1.68)
		A/A	17 (28.3%)	28 (31.1%)	1.22 (0.50-2.94)
	Dominant	C/C	19 (31.7%)	34 (37.8%)	1.00	0.82
		C/A-A/A	41 (68.3%)	56 (62.2%)	0.92 (0.44-1.91)
	Recessive	C/C-C/A	43 (71.7%)	62 (68.9%)	1.00	0.35
		A/A	17 (28.3%)	28 (31.1%)	1.43 (0.67-3.08)
	Overdominant	C/C-A/A	36 (60%)	62 (68.9%)	1.00	0.27
		C/A	24 (40%)	28 (31.1%)	0.67 (0.33-1.37)
	Log-additive	---	---	---	1.09 (0.71-1.69)	0.69
ABCB1 rs1128503	Codominant	A/A	20 (33.3%)	33 (36.7%)	1.00	0.67
		A/G	28 (46.7%)	33 (36.7%)	0.74 (0.34-1.61)
		G/G	12 (20%)	24 (26.7%)	1.03 (0.41-2.62)
	Dominant	A/A	20 (33.3%)	33 (36.7%)	1.00	0.61
		A/G-G/G	40 (66.7%)	57 (63.3%)	0.83 (0.40-1.70)
	Recessive	A/A-A/G	48 (80%)	66 (73.3%)	1.00	0.64
		G/G	12 (20%)	24 (26.7%)	1.22 (0.53-2.78)
	Overdominant	A/A-G/G	32 (53.3%)	57 (63.3%)	1.00	0.37
		A/G	28 (46.7%)	33 (36.7%)	0.73 (0.37-1.46)
	Log-additive	---	---	---	0.98 (0.62-1.55)	0.95
CES1 rs8192935	Codominant	A/A	22 (36.7%)	33 (36.7%)	1.00	0.88
		A/G	29 (48.3%)	47 (52.2%)	1.04 (0.49-2.17)
		G/G	9 (15%)	10 (11.1%)	0.79 (0.27-2.32)
	Dominant	A/A	22 (36.7%)	33 (36.7%)	1.00	0.95
		A/G-G/G	38 (63.3%)	57 (63.3%)	0.98 (0.48-1.97)
	Recessive	A/A-A/G	51 (85%)	80 (88.9%)	1.00	0.61
		G/G	9 (15%)	10 (11.1%)	0.77 (0.29-2.10)
	Overdominant	A/A-G/G	31 (51.7%)	43 (47.8%)	1.00	0.78
		A/G	29 (48.3%)	47 (52.2%)	1.10 (0.56-2.18)
	Log-additive	---	---	---	0.92 (0.56-1.54)	0.76
CES1 rs2244613	Codominant	T/T	19 (31.7%)	25 (27.8%)	1.00	0.52
		G/T	24 (40%)	45 (50%)	1.42 (0.63-3.17)
		G/G	17 (28.3%)	20 (22.2%)	0.91 (0.36-2.26)
	Dominant	T/T	19 (31.7%)	25 (27.8%)	1.00	0.63
		G/T-G/G	41 (68.3%)	65 (72.2%)	1.20 (0.57-2.53)
	Recessive	T/T-G/T	43 (71.7%)	70 (77.8%)	1.00	0.44
		G/G	17 (28.3%)	20 (22.2%)	0.74 (0.34-1.61)
	Overdominant	T/T-G/G	36 (60%)	45 (50%)	1.00	0.26
		G/T	24 (40%)	45 (50%)	1.48 (0.74-2.95)
	Log-additive	---	---	---	0.97 (0.61-1.53)	0.88
CES1 rs71647871	---	G/G	60 (100%)	88 (97.8%)	1.00	0.22
		G/A	0 (0%)	2 (2.2%)	NA (0.00-NA)

## Sheet: Table S2
Table S2 - Multiple linear regression analysis for identification influence of independent factors to trough concentration level of dabigatran
Characteristics	Unstandardized Coefficients		Standardized Coefficients	t	P value	95% Confidence Interval
	B	Std.Error	Beta			Lower Bound	Upper Bound
(Constant)	-14.0	63.4		-0.22	0.83	-139.4	111.4
CES1, rs8192935	12.8	6.00	0.22	2.13	0.04*	0.91	24.7
CES1, rs2244613	-0.72	5.41	-0.01	-0.13	0.89	-11.4	9.98
ABCB1, rs4148738	-5.27	13.9	-0.10	-0.38	0.70	-32.7	22.2
ABCB1, rs1045642	8.62	7.82	0.16	1.10	0.27	-6.86	24.1
ABCB1, rs2032582	0.94	9.49	0.02	0.09	0.92	-17.9	19.7
ABCB1, rs1128503	-8.41	6.13	-0.17	-1.37	0.17	-20.5	3.72
CES1, rs71647871	10.1	25.9	0.03	0.39	0.69	-41.1	61.3
age, years	0.32	0.31	0.09	1.01	0.32	-0.31	0.95
BMI, (kg/m)	-2.36	0.85	-0.23	-2.76	0.01*	-4.05	-0.67
Gender (male, female)	11.0	6.91	0.14	1.59	0.11	-2.64	24.7
APTT, sec	1.80	0.48	0.34	3.72	0.0003*	0.84	2.76
PT, sec	-1.59	1.12	-0.13	-1.43	0.15	-3.81	0.61
FBG, g/l	1.77	3.28	0.04	0.54	0.58	-4.71	8.25
ALT, U/l	0.33	0.40	0.08	0.81	0.42	-0.47	1.13
AST, U/l	-0.05	0.44	-0.01	-0.12	0.91	-0.92	0.81
CRE, mg/dl	19.6	20.1	0.09	0.97	0.33	-20.3	59.4
The significant p value (p < 0.05) is labeled in bold with asterisk (*); BMI, body mass index; APTT, activated partial thromboplastin time; PT, prothrombin time; FBG, fibrinogen; ALT, alanine aminotransferase; AST, aspartate aminotransferase; CRE, creatinine;

## Sheet: Table S3
Table S3 - Multiple linear regression analysis for identification influence of independent factors to peak concentration level of apixaban
Characteristics	Unstandardized Coefficients		Standardized Coefficients	t	P value	95% Confidence Interval
	B	Std.Error	Beta			Lower Bound	Upper Bound
(Constant)	113.1	138.3		0.82	0.41	-160.5	386.7
CES1, rs8192935	22.7	13.1	0.19	1.73	0.09	-3.23	48.6
ABCB1, rs1128503	-9.77	13.4	-0.09	-0.73	0.47	-36.3	16.7
CES1, rs2244613	-13.8	11.8	-0.13	-1.16	0.25	-37.1	9.61
ABCB1, rs4148738	-2.58	30.3	-0.02	-0.09	0.93	-62.5	57.3
ABCB1, rs1045642	4.91	17.1	0.05	0.29	0.77	-28.9	38.7
ABCB1, rs2032582	0.21	20.7	0.002	0.01	0.99	-40.8	41.2
CES1, rs71647871	48.6	56.5	0.07	0.86	0.39	-63.2	160.3
age, years	1.06	0.69	0.14	1.52	0.13	-0.32	2.43
BMI, (kg/m)	-4.75	1.87	-0.22	-2.55	0.01*	-8.44	-1.06
Gender (male, female)	16.9	15.1	0.11	1.12	0.26	-12.9	46.8
APTT, sec	-0.67	1.06	-0.06	-0.63	0.53	-2.76	1.42
PT, sec	-1.22	2.43	-0.05	-0.50	0.62	-6.04	3.59
FBG, g/l	4.81	7.15	0.06	0.67	0.50	-9.34	18.9
ALT, U/l	-0.80	0.88	-0.09	-0.91	0.36	-2.54	0.94
AST, U/l	1.50	0.95	0.17	1.58	0.12	-0.38	3.39
CRE, mg/dl	19.1	43.9	0.04	0.43	0.66	-67.9	106.1
The significant p value (p < 0.05) is labeled in bold with asterisk (*); BMI, body mass index; APTT, activated partial thromboplastin time; PT, prothrombin time; FBG, fibrinogen; ALT, alanine aminotransferase; AST, aspartate aminotransferase; CRE, creatinine;

## Sheet: Table S4
Table S4 - Multiple linear regression analysis for identification influence of independent factors to trough concentration level of apixaban
Characteristics	Unstandardized Coefficients		Standardized Coefficients	t	P value	95% Confidence Interval
	B	Std.Error	Beta			Lower Bound	Upper Bound
(Constant)	81.5	78.1		1.04	0.29	-72.9	235.9
CES1, rs8192935	5.38	7.39	0.08	0.73	0.47	-9.25	20.0
CES1, rs2244613	-0.81	6.67	-0.01	-0.12	0.90	-14.0	12.4
ABCB1, rs4148738	-2.89	17.1	-0.05	-0.17	0.87	-36.7	30.9
ABCB1, rs1045642	12.3	9.64	0.19	1.28	0.20	-6.78	31.4
ABCB1, rs2032582	6.32	11.7	0.11	0.54	0.59	-16.8	29.5
ABCB1, rs1128503	-1.82	7.55	-0.03	-0.24	0.81	-16.8	13.1
CES1, rs71647871	2.34	31.9	0.006	0.07	0.94	-60.8	65.4
age, years	0.91	0.39	0.20	2.32	0.02*	0.14	1.69
BMI, (kg/m)	-3.03	1.05	-0.24	-2.88	0.005*	-5.11	-0.95
Gender (male, female)	12.9	8.51	0.14	1.53	0.13	-3.85	29.8
APTT, sec	-0.71	0.59	-0.11	-1.19	0.23	-1.89	0.47
PT, sec	-0.0005	1.37	-0.00004	-0.0004	0.99	-2.72	2.72
FBG, g/l	8.73	4.04	0.18	2.16	0.03*	0.74	16.7
ALT, U/l	-0.54	0.49	-0.11	-1.08	0.28	-1.52	0.45
AST, U/l	0.64	0.54	0,12	1.20	0.23	-0.42	1.71
CRE, mg/dl	8.41	24.8	0.03	0.34	0.74	-40.7	57.5
The significant p value (p < 0.05) is labeled in bold with asterisk (*); BMI, body mass index; APTT, activated partial thromboplastin time; PT, prothrombin time; FBG, fibrinogen; ALT, alanine aminotransferase; AST, aspartate aminotransferase; CRE, creatinine;

## Sheet: Table S5
Table S5 - Multinomial Logistic Regression analysis for identification influence of independent factors to polymorphism rs8192935 of CES1 gene.
Genotype	CES1 gene, rs8192935	B	Std.Error	P value	Odds Ratio	95% Confidence Interval
						Lower Bound	Upper Bound
AA	Intercept	6.06	3.88	0.12
	age, years	-0.02	0.04	0.56	0.98	0.91	1.05
	BMI, (kg/m)	-0.09	0.08	0.23	0.91	0.77	1.07
	APTT, sec	0.04	0.04	0.30	1.05	0.96	1.14
	FBG, g/l	-0.29	0.29	0.32	0.75	0.42	1.32
	Dabigatran peak concentration, ng/ml	-0.01	0.004	0.04*	0.99	0.98	1.00
	Apixaban peak concentration, ng/ml	-0.003	0.004	0.33	0.99	0.99	1.00
	Male	-0.15	0.59	0.79	0.86	0.27	2.74
	Female	0b
AG	Intercept	7.35	3.77	0.05
	age, years	-0.04	0.04	0.31	0.96	0.89	1.03
	BMI, (kg/m)	-0.10	0.08	0.19	0.90	0.77	1.06
	APTT, sec	0.02	0.04	0.61	1.02	0.94	1.11
	FBG, g/l	-0.07	0.26	0.78	0.93	0.56	1.55
	Dabigatran peak concentration, ng/ml	-0.008	0.004	0.03*	0.99	0.99	1.00
	Apixaban peak concentration, ng/ml	-0.002	0.003	0.45	0.99	0.99	1.00
	Male	-0.08	0.57	0.89	0.92	0.30	2.81
	Female	0b
The significant p value (p < 0.05) is labeled in bold with asterisk (*); BMI, body mass index; APTT, activated partial thromboplastin time; FBG, fibrinogen;
a. The reference category is: GG genotype.
